# Supplementary material for: Nomograms for Predicting Disease-Free Survival Based on Core Needle Biopsy and Surgical Specimens in Female Breast Cancer Patients with Non-Pathological Complete Response to Neoadjuvant Chemotherapy
Source: J Pers Med. 2023 Jan 29;13(2):249. doi: 10.3390/jpm13020249 (PMC9965597; doi:10.3390/jpm13020249)
Supplement: Supplementary file 1 [file jpm-13-00249-s001.zip]

Archive with 1 entries (1 files):
- jpm-2141085-supplementary.pdf
